# Supplementary material for: Robotic Esophagectomy. A Systematic Review with Meta-Analysis of Clinical Outcomes
Source: J Pers Med. 2021 Jul 6;11(7):640. doi: 10.3390/jpm11070640 (PMC8306060; doi:10.3390/jpm11070640)
Supplement: Supplementary file 1 [file jpm-11-00640-s001.zip]

Archive with 1 entries (1 files):
- jpm-1217841-supplementary.pdf
